# Supplementary material for: Risk of Exposure to Eastern Equine Encephalomyelitis Virus Increases with the Density of Northern Cardinals
Source: PLoS One. 2013 Feb 28;8(2):e57879. doi: 10.1371/journal.pone.0057879 (PMC3585233; doi:10.1371/journal.pone.0057879)
Supplement: Table S1 — EEEV exposures of sentinel chickens in Walton County, Florida between 2009 and 2010, as identified through seroconversions from EEEV-antibody negative statuses to positive statuses. (XLSX) [file pone.0057879.s001.xlsx]

## Sheet: Summary
									Number of Seroconversions (2009/2010)
Sentinel Flock #	Flock Size	Jan	Feb	Mar	Apr	May	Jun	Jul	Aug	Sept	Oct	Nov	Dec
1	3	0/0	0/0	0/0	0/0	0/0	0/0	0/0	0/0	0/0	0/0	0/0	0/0
2	3	0/0	0/0	0/0	0/0	1/0	0/0	2/0	0/0	0/0	0/0	0/0	0/0
3	3	0/0	0/0	0/0	0/0	0/0	0/0	1/3	0/0	0/0	0/0	0/0	0/0
4	2	0/0	0/0	0/0	0/0	0/0	0/0	0/0	0/0	0/0	0/1	0/0	0/0
5	2	0/0	0/0	0/0	0/0	0/0	4/0	0/0	0/0	0/0	0/0	0/0	0/0
6	2	0/0	0/0	0/0	0/0	0/0	0/0	0/0	0/0	0/0	0/0	0/0	0/0
7	2	2/0	0/0	0/0	0/0	0/0	2/0	0/1	0/1	0/0	0/0	0/0	0/0
8	2	0/0	0/0	0/0	0/0	0/0	0/0	0/0	0/1	0/1	0/0	0/0	0/0
9	2	0/0	0/0	0/0	0/0	0/0	2/0	0/0	0/0	0/0	0/0	0/0	0/0
10	3	0/0	0/0	0/0	0/0	0/0	0/0	0/0	0/0	0/0	0/0	0/0	0/0
11	3	0/0	0/0	0/0	0/0	0/0	0/0	0/0	0/0	0/0	0/0	0/0	0/0
12	3	0/0	0/0	0/1	1/0	0/0	1/0	0/0	0/0	0/0	0/0	0/0	0/0
13	3	0/0	0/0	0/0	0/0	0/0	3/1	0/1	0/0	0/0	0/0	1/0	0/0
14	3	0/0	0/0	0/0	0/0	0/0	0/0	0/0	0/0	0/0	0/0	0/0	0/0
15	3	0/0	0/0	0/0	0/0	0/0	1/0	0/1	0/1	0/0	0/0	0/0	0/0
16	3	0/0	0/0	0/0	0/0	0/0	1/0	0/2	0/0	1/0	0/0	0/0	0/0
17	6	0/0	0/0	0/0	0/0	0/0	0/0	0/0	0/2	0/0	0/0	0/0	0/0
18	6	0/0	0/0	0/0	0/0	0/0	0/0	0/2	0/0	0/0	0/0	0/0	0/0
19	6	1/0	0/0	0/0	0/0	0/0	6/2	0/1	0/0	3/0	3/0	0/1	0/0
20	6	0/0	0/0	0/0	0/0	0/0	5/0	0/3	0/0	0/0	0/0	0/0	0/0
21	6	0/0	0/0	0/0	0/0	1/0	0/0	0/0	0/0	0/0	0/0	0/0	0/0
22	6	0/1	0/0	0/2	0/0	0/0	4/1	0/1	0/2	0/0	0/0	0/3	0/0
23	6	0/0	0/0	0/1	0/0	1/0	5/3	1/3	2/1	4/0	3/0	0/0	2/0
24	6	0/0	0/0	0/0	0/0	0/0	4/0	0/1	0/0	0/0	0/2	0/1	0/0
