# Supplementary material for: Risk of Exposure to Eastern Equine Encephalomyelitis Virus Increases with the Density of Northern Cardinals
Source: PLoS One. 2013 Feb 28;8(2):e57879. doi: 10.1371/journal.pone.0057879 (PMC3585233; doi:10.1371/journal.pone.0057879)
Supplement: Table S2 — Estimates of Culiseta melanura abundances derived from mosquito sampling from April to mid-October during 2009 and 2010 in Walton County, Florida. (XLSX) [file pone.0057879.s002.xlsx]

## Sheet: Summary
	Average Cs. melanura Abundance (SD)
Sentinel Flock #	Apr. 1 - Oct. 15 2009	Apr. 1 - Oct. 15 2010
1	1.92 (10.54)	2.67 (5.37)
2	0.57 (2.37)	1.99 (3.18)
3	8.35 (18.93)	10.17 (15.56)
4	0.09 (0.36)	12.78 (26.87)
5	0.09 (0.57)	0.87 (2.64)
6	3.94 (14.34)	1.73 (3.49)
7	12.09 (29.85)	6.58 (8.14)
8	0.96 (2.31)	3.85 (7.81)
9	4.64 (8.84)	0.77 (1.79)
10	0.55 (1.28)	12.90 (26.85)
11	9.06 (16.82)	7.43 (13.99)
12	6.58 (16.67)	7.59 (18.24)
13	9.75 (22.79)	45.59 (95.34)
14	2.79 (9.13)	4.99 (24.06)
15	1.54 (3.80)	3.13 (4.95)
16	12.16 (31.68)	22.54 (43.51)
17	0.00 (0.00)	0.00 (0.00)
18	0.00 (0.00)	0.00 (0.00)
19	0.15 (0.54)	0.16 (0.47)
20	0.00 (0.00)	0.12 (0.44)
21	1.08 (2.20)	0.16 (0.47)
22	0.16 (0.80)	0.38 (0.82)
23	0.42 (0.78)	0.46 (0.83)
24	0.60 (1.15)	0.79 (1.53)
