# Supplementary material for: Risk of Exposure to Eastern Equine Encephalomyelitis Virus Increases with the Density of Northern Cardinals
Source: PLoS One. 2013 Feb 28;8(2):e57879. doi: 10.1371/journal.pone.0057879 (PMC3585233; doi:10.1371/journal.pone.0057879)
Supplement: Table S3 — Occupancy matrix for avian species detected during avian surveys in June 2010 at sentinel chicken flock site locations in Walton County, Florida. (XLS) [file pone.0057879.s003.xls]

## Sheet: pass_comm_fig.csv
						Species Present =								Species Absent =
Sentinel Flock Number	1	2	3	4	5	6	7	8	9	10	11	12	13	14	15	16	17	18	19	20	21	22	23	24
Avian Species Richness	22	20	21	20	14	17	29	23	27	21	21	21	17	24	14	17	26	32	41	29	20	24	29	19
Mourning dove Zenaida macroura
Northern cardinal Cardinalis cardinalis
Blue jay Cyanocitta cristata
Carolina wren Thryothorus ludovivianus
Northern mockingbird Mimus polyglottis
Great crested flycatcher Myiarchus crinitus
Red-bellied woodpecker Melanerpes carolinus
Brown-headed nuthatch Sitta pusilla
Carolina chickadee Poecile crolinensis
Eastern towhee Pipilo erythrophthalmus
Killdeer Charadrius vociferus
European starling Sturnus vulgaris
Brown thrasher Toxostoma rufum
Eastern kingbird Tyrannus tyrannus
Pine warbler Dendroica pinus
Chimney swift Chaetura pelagica
Pileated woodpecker Dryocopus pileatus
Common ground-dove Columbina passerina
Downy woodpecker Picoides pubescens
Purple martin Progne subis
Red-winged blackbird Agelaius phoeniceus
American crow Corvus brachyrhychos
Eastern bluebird Sialia sialis
Fish crow Corvus ossifragus
Turkey vulture Cathartes aura
Tufted titmouse Baeolophus bicolor
Red-shouldered hawk Buteo lineatus
Barn swallow Hirundo rustica
Brown-headed cowbird Molothrus ater
Common yellowthroat Geothlypis trichas
Orchard oriole Icterus spurius
Summer tanager Piranga rubra
Cattle egret Bubulcus ibis
Eurasian collared-dove Streptopelia decaocto
House finch Carpodacus mexicanus
Red-eyed vireo Vireo olivaceus
White-eyed vireo Vireo griseus
Blue-gray gnatcatcher Polioptila caerulea
Cooper's hawk Accipiter cooperii
Common nighthawk Chordeiles minor
Northern parula Parula americana
Blue grosbeak Passerina cerulea
Green heron Butorides virescens
Mississippi kite Ictinia mississippiensis
Northern rough-winged swallow Stelgidopteryx serripennis
Yellow-billed cuckoo Coccyzus americanus
Eastern meadowlark Sturnella magna
Wood thrush Hylocichla mustelina
Broad-winged hawk Buteo platypterus
Common grackle Quiscalus quiscula
Northern bobwhite Colinus virginianus
Red-headed woodpecker Melanerpes erythrocephalus
Red-tailed hawk Buteo jamaicensis
White ibis Eudocimus albus
Black vulture Cyoragyps atratus
Cliff swallow Petrochelidon pyrrhonota
House sparrow Passer domesticus
Northern flicker Colaptes auratus
Yellow-breasted chat Icteria virens
Yellow-throated vireo Vireo flavifrons
